# Supplementary material for: The Biological Activity of Fragmented Computer-Aided Design/Manufacturing Dental Materials before and after Exposure to Acidic Environment
Source: Medicina (Kaunas). 2023 Jan 3;59(1):104. doi: 10.3390/medicina59010104 (PMC9866959; doi:10.3390/medicina59010104)
Supplement: Supplementary file 1 [file medicina-59-00104-s001.zip]

Archive with 1 entries (1 files):
- medicina-2053256-supplementary.pdf
